# Supplementary material for: A novel method for extracting nucleic acids from dried blood spots for ultrasensitive detection of low-density Plasmodium falciparum and Plasmodium vivax infections
Source: Malar J. 2017 Sep 18;16:377. doi: 10.1186/s12936-017-2025-3 (PMC5604154; doi:10.1186/s12936-017-2025-3)
Supplement: Supplementary file 3 — Additional file 3. A comprehensive list of all consumables and equipment used in performing the new extraction method. [file 12936_2017_2025_MOESM3_ESM.xls]

## Sheet: NEM - Homemade
Item	Unit size	Company	Catalogue #	List Price	Qty 160 Extractions	Unit/2 plates	1000 Extractions	Quantity Needed	List Cost
Omega E-Z 96 DNA Plates	10/pack	VWR	95030-226	241.68	2	0.2	1.25	13	3141.84
2-mercaptoethanol	250ml	VWR	97064-590	35.1	1.1ml	0.0044	0.0275	1	35.1
Triton X100	1000mL	VWR	EM-9410	59.52	6.8ml	0.0068	0.0425	1	59.52
Ethanol	500ml	Sigma	E7023-500ML	71	23ml	0.046	0.2875	3	213
Isopropanol	500ml	Sigma	I9030-500ML	51.2	80	0.16	1	10	512
Guanidine thiocyanate	1kg	RPI	G54000-1000.0	253	112	0.112	0.7	7	1771
EDTA 0.5M Solution	500mL	VWR	351-027-101	45.99	6.8ml	0.0136	0.085	1	45.99
Trizma 1M ph 7.4	1000ml	Sigma	93313-1L	88.4	2.9ml	0.0029	0.018125	1	88.4
Lts 1000 Ul, Extended Length, Presterilized With Filter	768/pack	Rainin	17008819	147	1	1	1	1	147
Gp-l1000f Lts Green-pak refills, W/filters, 1000µl	768/pack	Rainin	17002426	106	576	1	6.25	63	6678
Tris-Edta solution	1000mL	VWR	351-011-131	46.14	14.4	0.0144	0.09	1	46.14
5M NaCl	500ml	VWR	351-036-101	22.1	2.4ml	0.0048	0.03	1	22.1
200ul tips DENVILLE	960tips/pk	Denville	P1122	98.68	192	0.2	1.25	13	1282.84
Large reservoir	200/case	VWR	89094-680	118.27	3	0.015	0.09375	1	118.27
Small reservoir	100/case	VWR	41428-958	83.49	1	0.01	0.0625	1	83.49
Aluminum sealing cover	100sheets	VWR	60941-126	79.52	2	0.02	0.125	2	159.04
96-Well Deep Well Plates (labeled)	100/case	VWR	10755-248-CS	566.2	2	0.02	0.125	2	1132.4
96-Well Deep Well Plates (Axygen)	50/case	VWR	40002-012	298	2	0.04	0.25	3	894
96-well Elution Plates	50/pack	VWR	89005-016	170.71	2	0.04	0.25	3	512.13
10ml serological pipette	200/cs	Fisher	12567609	70.5	2	0.01	0.0625	1	70.5
Kimwipes (small)	60/case	VWR	21903-025-CS	273.58	20	0.00833333	0.0520833	1	273.58
Kimwipes (large)	15/case	VWR	82001-015-CS	102.88	0.00333333	0.000222222	0.00138889	1	102.88
Nalgene Square Media Bottles Petg Sterile Tray Pack	40/case	Fisher	0992316B	156.1	1	0.075	0.46875	1	156.1
6N HCl	500ml	VWR	RC3750-16	23.69	1	0.001	0.00625	1	22.89
70% alcohol	4L	VWR	RC2546.70-1	83.37	1	1	1	1	83.37
									List price
								Total cost:	17651.6
					Enter samples size here=>	10000		Cost/sample:	1.76516

## Sheet: NEM - Commercial buffers
Item	Unit size	Company	Catalogue #	List Price	Qty 160 Extractions	Unit/2 plates	1000 Extractions	Quantity Needed	List Cost
Omega E-Z 96 DNA Plates	10/pack	VWR	95030-226	241.68	2	0.2	1.25	13	3141.84
2-mercaptoethanol	250ml	VWR	97064-590	35.1	1.1ml	0.0044	0.0275	1	35.1
Ethanol	500ml	Sigma	E7023-500ML	71	80	0.16	1	10	710
Isopropanol	500ml	Sigma	I9030-500ML	51.2	50	0.1	0.625	7	358.4
RLT plus	220ml	Qiagen	1053393	145	250	1.13636	7.10227	72	10440
PBS	12x500ml	VWR	95042-492	149.77	34	0.00566667	0.0354167	1	149.77
50ml conical tube	500/cs	VWR	89401-562	218.16	2	0.004	0.025	1	218.16
Lts 1000 Ul, Extended Length, Presterilized With Filter	768/pack	Rainin	17008819	147	1	1	1	1	147
Gp-l1000f Lts Green-pak, W/filters, 1000µl	768/pack	Rainin	17002426	102.5	768	1	6.25	63	6457.5
Tris-Edta solution	1000mL	VWR	351-011-131	46.14	14.4	0.0144	0.09	1	46.14
200ul tips DENVILLE	960tips/pk	Denville	P1122	98.68	192	0.2	1.25	13	1282.84
Large reservoir	200/case	VWR	89094-680	118.27	3	0.015	0.09375	1	118.27
Small reservoir	100/case	VWR	41428-958	83.49	1	0.01	0.0625	1	83.49
Aluminum sealing cover	100sheets	VWR	60941-126	79.52	2	0.02	0.125	2	159.04
96-Well Deep Well Plates (labeled)	100/case	VWR	10755-248-CS	566.2	2	0.02	0.125	2	1132.4
96-Well Deep Well Plates (Axygen)	50/case	VWR	40002-012	298	2	0.04	0.25	3	894
96-well Elution Plates	50/pack	VWR	89005-016	170.71	2	0.04	0.25	3	512.13
1ml tips DENVILLE	576tips/pk	Denville	P1126	57.47	2	0.00347222	0.0180845	1	57.47
Kimwipes (small)	60/case	VWR	21903-025-CS	273.58	0.6	0.001	0.00625	1	273.58
Kimwipes (large)	15/case	VWR	82001-015-CS	102.88	0.006	0.000666667	0.00416667	1	102.88
70% alcohol	4L	VWR	RC2546.70-1	83.37	1	1	1	1	83.37
Nalgene Square Media Bottles Sterile	40/case	Fisher	0992316B	156.1	1	0.075	0.46875	1	156.1
									List price
								Total cost:	26559.5
					Enter sample size here=>	10000		Cost/sample:	2.65595

## Sheet: Equipment
Item	Company	Catalog #	Qty/unit
Scissors Econo Oper Str4-1/2in	VWR	25603-212-DZ	12
VWR Forceps Fine Tip	VWR	82027-386-PK	12
Roll sealer	VWR	10030-950	1
Vwr Funnel 150mm Wide mouth	VWR	6126-916	4 pack
Carboy W/pp Spigot/screw 25L	VWR	16334-242	1
Carboy Funnel, 14.1L	VWR	47750-840	1
Carboy 10L	VWR	30620-246	1
Incubating Mini-Shakers	Fisher Scientific	02-217-753	each
Eppendorf 5810R Centrifuge	Fisher Scientific	22625501	each
Eppendorf 5804/5810 Series Deep-Well Swinging Bucket Rotor	Fisher Scientific	05-40-104	each
20-200uL Eight-channel Pipette	Mettler Toledo	E8-200XLS	each
2-20uL Eight-channel Pipette	Mettler Toledo	E8-20XLS	each
0.5-10uL Eight-channel Pippette	Mettler Toledo	E8-10XLS	each
100-1,200uL Eight-channel Pippette	Mettler Toledo	E12-1200XLS	each
E4 Electronic Pipette, LTS E4-200XLS+	Rainin	17014486	each
Lightcycler 96	Roche	5334276001	each
